# Supplementary material for: Comparative transcriptome analysis of the effects of friction and exogenous gibberellin on germination in Abrus cantoniensis
Source: Plant Signal Behav. 2022 Nov 30;17(1):2149113. doi: 10.1080/15592324.2022.2149113 (PMC9721420; doi:10.1080/15592324.2022.2149113)
Supplement: Supplemental Material [file KPSB_A_2149113_SM4039.zip]

Archive with 4 entries (4 files):
- ╕╜▒φ/Table S1.pdf
- ╕╜▒φ/Table S2.pdf
- ╕╜▒φ/Table S3.pdf
- ╕╜▒φ/Table S4.pdf
